# Supplementary material for: Internal Structure of Dietary Habits as a Restriction on Healthy Eating Policy in Japan
Source: Nutrients. 2024 Jul 17;16(14):2296. doi: 10.3390/nu16142296 (PMC11279819; doi:10.3390/nu16142296)
Supplement: Supplementary file 1 [file nutrients-16-02296-s001.zip]

Archive with 1 entries (1 files):
- nutrients-3089417-supplementary.pdf
